# Supplementary material for: Biological Impact of γ-Fe2O3 Magnetic Nanoparticles Obtained by Laser Target Evaporation: Focus on Magnetic Biosensor Applications
Source: Biosensors (Basel). 2022 Aug 11;12(8):627. doi: 10.3390/bios12080627 (PMC9405828; doi:10.3390/bios12080627)
Supplement: Supplementary file 1 [file biosensors-12-00627-s001.zip]

Archive with 1 entries (1 files):
- biosensors-1825053-supplementary.pdf
